# Supplementary material for: The Addition of Transarterial Chemoembolization to Palliative Chemotherapy Extends Survival in Intrahepatic Cholangiocarcinoma
Source: J Clin Med. 2021 Jun 21;10(12):2732. doi: 10.3390/jcm10122732 (PMC8235389; doi:10.3390/jcm10122732)
Supplement: Supplementary file 1 [file jcm-10-02732-s001.zip]

Archive with 1 entries (1 files):
- jcm-1227611-supplementary.pdf
